# Supplementary material for: Network Pharmacology Analysis and Biological Validation Systemically Identified the Active Ingredients and Molecular Targets of Kudzu Root on Osteoporosis
Source: Int J Mol Sci. 2025 Jan 30;26(3):1202. doi: 10.3390/ijms26031202 (PMC11818621; doi:10.3390/ijms26031202)
Supplement: Supplementary file 1 [file ijms-26-01202-s001.zip]

Archive with 1 entries (1 files):
- ijms-3414783-supplementary.pdf
